# Supplementary material for: Factors Influencing Adhesive Bonding Efficiency in ETICS Application
Source: Materials (Basel). 2025 Aug 29;18(17):4043. doi: 10.3390/ma18174043 (PMC12429074; doi:10.3390/ma18174043)
Supplement: Supplementary file 1 [file materials-18-04043-s001.zip]

Archive with 9 entries (9 files):
- Supplementary_README.txt
- Code S4.zip
- Code S3.zip
- Dataset S4.zip
- Dataset S3.zip
- Code S2.zip
- Dataset S2.zip
- Dataset S1.zip
- Code S1.zip
