# Supplementary material for: Factors Influencing Adhesive Bonding Efficiency in ETICS Application
Source: Materials (Basel). 2025 Aug 29;18(17):4043. doi: 10.3390/ma18174043 (PMC12429074; doi:10.3390/ma18174043)
Supplement: Supplementary file 1 [file materials-18-04043-s001.zip › Supplementary_README.txt]

SUPPLEMENTARY MATERIALS – Factors Influencing Adhesive Bonding Efficiency in ETICS Application

This supplementary archive contains R scripts and experimental datasets associated with the article "Factors Influencing Adhesive Bonding Efficiency in ETICS Application" by Paweł Gaciek, Mariusz Gaczek and Paweł Krause, published in Materials (MDPI). The scripts reproduce the analysis, fitting, and simulation steps described in the article.

----------------------------------------

CODE FILES

Code S1: 1_pressure_mat_samples_analysis.R
Purpose: Processes normalized pressure data from the PMAST sensor mat (Sample 2 and Sample 6).
Input:
  - 2_x_y_z.dat: Normalized pressure data from Sample 2
  - 6_x_y_z.dat: Normalized pressure data from Sample 6
Output:
  - 1_surface_analysis_2.csv
  - 1_surface_analysis_6.csv
  - 1_z1_analysis_2.csv
  - 1_z1_analysis_6.csv
  - 1_mean_pressure.csv

Code S2: 2_pressure_decay_function_optimization.R
Purpose: Fits a double-power pressure decay function to experimental radial profiles.
Input:
  - 2_6_all.dat: Full set of radial decay profiles (4725 points)
  - 2_6_reduced.dat: Reduced dataset for plotting (582 points)
Output:
  - 2_pressure_decay_results.csv

Code S3: 3_monte_carlo_pressure_simulation.R
Purpose: Performs 10,000 Monte Carlo simulations to evaluate pressure field variability and compare with empirical data.
Output:
  - 3_monte_carlo_results_<seed>.csv
  - 3_best_monte_carlo_matches_<seed>.csv
  - 3_min_max_avg_pressure_<seed>.csv

Code S4: 4_adhesive_dab_pressure_distribution_model.R
Purpose: Builds an analytical pressure model under a mortar dab and evaluates local pressures.
Output:
  - 4_adhesive_dab_analysis.txt
  - 4_adhesive_dab_analysis_grid_rect_data.csv

----------------------------------------

DATASET FILES

Dataset S1: 2_x_y_z.dat
Description: Normalized pressure data from PMAST – Sample 2 (5 × 5 mm grid)

Dataset S2: 6_x_y_z.dat
Description: Normalized pressure data from PMAST – Sample 6 (5 × 5 mm grid)

Dataset S3: 2_6_all.dat
Description: Radial pressure decay profiles – full dataset (4725 points)

Dataset S4: 2_6_reduced.dat
Description: Radial pressure decay profiles – reduced dataset (582 points)

----------------------------------------

NOTES

- All scripts are written in R and require the following packages: dplyr, ggplot2, ambient, akima, tidyr, purrr.
- Random seeds are set for reproducibility where applicable.
- Units are SI unless stated otherwise.
